# Supplementary material for: Demulsification of Heavy Oil-in-Water Emulsion by a Novel Janus Graphene Oxide Nanosheet: Experiments and Molecular Dynamic Simulations
Source: Molecules. 2022 Mar 28;27(7):2191. doi: 10.3390/molecules27072191 (PMC9000454; doi:10.3390/molecules27072191)
Supplement: Supplementary file 1 [file molecules-27-02191-s001.zip]

Archive with 1 entries (1 files):
- molecules-1635276 supplementary.pdf
